# Supplementary material for: CRAFT—A Proposed Framework for Decentralized Clinical Trials Participation in Canada
Source: Curr Oncol. 2021 Sep 30;28(5):3857–65. doi: 10.3390/curroncol28050329 (PMC8534531; doi:10.3390/curroncol28050329)
Supplement: Supplementary file 1 [file curroncol-28-00329-s001.zip]

Archive with 1 entries (1 files):
- curroncol-1360944-supplementary.pdf
